# Supplementary material for: An auxin signaling network translates low-sugar-state input into compensated cell enlargement in the fugu5 cotyledon
Source: PLoS Genet. 2021 Aug 5;17(8):e1009674. doi: 10.1371/journal.pgen.1009674 (PMC8341479; doi:10.1371/journal.pgen.1009674)
Supplement: S1 Data — (XLSX) [file pgen.1009674.s011.xlsx]

## Sheet: Fig 1B
WT	cell size	cell number	cot size		fugu5-1	cell size	cell number	cot size		ibr1-2 ibr3-1 ibr10-1	cell size	cell number	cot size		ibr1-2 ibr3-1 ibr10-1 fugu5-1	cell size	cell number	cot size
1	4378.51	2261.17	8.4		1	7085.05	988.278	6.69		1	5802.87	1102.62	6.22		1	4160.5	1099.56	4.35
2	5134.97	1900.33	8.64		2	6203.99	1094.21	6.41		2	4742.63	1384.54	6.59		2	4066.31	1026.69	4.17
3	4675.5	1818.88	7.59		3	6330.19	1238.52	7.86		3	5131.85	1420.65	6.98		3	4436.04	1147.66	4.37
4	4862.64	1934.4	8.54		4	7241.56	1269.15	7.89		4	4481.88	1036.21	5.35		4	6300.33	726.707	4.71
5	4405.19	2006.59	8.15		5	6409.04	1311.79	7.4		5	5190.1	1128.75	6.14		5	4334.01	1042.48	4.67
6	4728.16	1724.83	8.34		6	5694.99	1104.46	6.47		6	4936.38	1085.28	5.7		6	4619.52	1100.84	4.86
7	4662.78	1868.68	7.49		7	7196.39	1151	7.46		7	5679.85	1173.52	6.62		7	4155.3	1032.89	4.14
8	4603.66	1508.83	6.86		8	7121.59	1178.84	7.98		8	5102.91	1156.32	6.29		8	4854.56	1111.68	4.98
9	4265.57	1826.86	7.42		9	6660.91	1006.76	6.97		9	4896.78	1104	5.9		9	5166.43	834.316	3.91
10	4139.87	1779.06	6.86		10	7072.03	1158.16	8.4		10	6192.6	974.392	5.82		10	4891.07	1146.84	4.11
11	4536.52	1987.72	8.65		11	7068.86	1066.77	6.77		11	5284.06	1293.61	6.46		11	4029.76	1115.88	6.07
12	4509.12	1836.55	8.35		12	7419.54	716.957	5.6		12	5818.36	1317.64	6.58		12	5331.79	879.257	4.96
13	5075.9	1724.37	7.84		13	6695.06	1119.56	6.09		13	5934.05	1272.14	6.92		13	5695.71	808.349	4.32
14	4292.77	1652.15	6.99		14	7228.7	1055.21	6.56		14	5585.84	1157.34	6.41		14	5543.12	1060.33	4.75
15	4818.26	1830.87	7.64		15	6993.5	949.869	6.43		15	6095.54	1014.77	6.44		15	4578.78	863.368	5.26
16	4613.27	1670.83	6.61		16	7617.67	1007.48	6.82		16	5678.15	1117.62	6.19		16	5909.61	1005.45	4.94
ave	4606.42	1833.26	7.77313		ave	6877.44	1088.56	6.9875		ave	5409.62	1171.21	6.28812		ave	4879.55	1000.14	4.66062
sd	279.541	172.094	0.692433		sd	506.026	142.667	0.771972		sd	508.868	131.016	0.436947		sd	709.514	133.848	0.537953

## Sheet: Fig 2B, C
WT	cell size	cell number	cot size		ech2-1	cell size	cell number	cot size		ibr10-1	cell size	cell number	cot size		ibr10-1 ech2-1	cell size	cell number	cot size
1	4664.22	1753.79	8.48		1	4628.56	1327.81	5.12		1	5907.5	1518.35	7.46		1	5320.57	865.01	4.25
2	3897.26	2274.63	8.45		2	4914.42	1132.16	4.79		2	6557.41	1270.73	7.59		2	4801.14	708.028	3.37
3	4986.62	1397.48	7.74		3	3893.1	1229.86	4.46		3	7409.68	1152.55	7.47		3	5094.46	847.48	4.61
4	5178.86	1346.66	7.74		4	5465.05	1027.28	5.49		4	7919.49	1211.08	8.02		4	4637.07	872.724	4.09
5	4664.64	2036.7	9.26		5	4544.53	1222.27	5.91		5	7083.11	1142.4	7.25		5	4272.69	917.173	4.17
6	4491.35	1719.97	7.82		6	4357.16	1413.23	5.74		6	6717.19	1190.37	7.11		6	4510.58	827.422	3.55
7	4050.84	1945.04	7.9		7	4762.58	1157.47	5.11		7	6761.8	1380.4	7.25		7	4525.34	745.977	4.37
8	4769.78	1570.81	8.25		8	5206.43	1338.35	6.91		8	6895.02	1013.98	5.94		8	4510.2	922.984	4.26
ave	4587.95	1755.63	8.205		ave	4721.48	1231.06	5.44125		ave	6906.4	1234.98	7.26125		ave	4709.01	838.35	4.08375
sd	435.52	319.644	0.524323		sd	490.753	125.847	0.762373		sd	596.094	155.605	0.601865		sd	346.254	76.5205	0.417371
WT(withSuc)	cell size	cell number	cot size		ech2-1(withSuc)	cell size	cell number	cot size		ibr10-1(withSuc)	cell size	cell number	cot size		ibr10-1ech2-1(withSuc)	cell size	cell number	cot size
1	3437.64	1444.16	6.11			4376.31	1819.97	9.24		1	3641.33	3438.27	10.37		1	3661.42	1769.81	5.86
2	4498.88	1873.94	8.52		2	3123.05	2225.85	7.37		2	3368.02	2901.97	10.4		2	2731.07	2083.11	6.61
3	3601.64	2290.78	9.43		3	3133.67	2148.21	6.61		3	3426.87	2090.73	8.38		3	3370.02	2034.37	6.81
4	5125.37	1997.63	9.22		4	4711.76	1862.28	7.99		4	3632.32	2090.3	8.49		4	2807	1872.36	5.82
5	3928.36	1822.13	8.41		5	4417.64	1302.93	6.3		5	3696.69	2414.61	8.97		5	3700.13	1840.71	6.52
6	4377.08	2120.83	8.85		6	4564.83	1822.27	9.1		6	3592.43	2162.56	7.66		6	2697.55	1926.36	5.81
7	4491.73	1902.69	9.2		7	3639.91	1314.81	5.89		7	3727.78	1792.39	6.5		7	3776.06	1620.51	5.74
8	3527.45	2606.19	9.34		8	4122.09	1373.25	6.64		8	3408.6	2834.84	8.55		8	3854.25	1756.41	7.04
ave	4123.52	2007.29	8.635		ave	4011.16	1733.7	7.3925		ave	3561.76	2465.71	8.665		ave	3324.69	1862.96	6.27625
sd	595.296	344.79	1.08734		sd	632.998	365.826	1.27144		sd	140.005	547.966	1.30014		sd	500.61	151.782	0.524457

## Sheet: Fig 2D
0DAI	20 seeds (mg/ml)	1 seed （μg）		1DAI	20 seeds (mg/ml)	1 seed （μg）		2DAI	20 seeds (mg/ml)	1 seed （μg）		3DAI	20 seeds (mg/ml)	1 seed （μg）		4DAI	20 seeds (mg/ml)	1 seed （μg）
WT 1	0.835195	41.7597		WT 1	0.954366	47.7183		WT 1	0.418171	20.9085		WT 1	0.36424	18.212		WT 1	0.192413	9.62065
WT 2	0.722445	36.1222		WT 2	0.830948	41.5474		WT 2	0.408836	20.4418		WT 2	0.324829	16.2414		WT 2	0.188198	9.40991
WT 3	0.79726	39.863		WT 3	0.777017	38.8509		WT 3	0.507364	25.3682		WT 3	0.271935	13.5968		WT 3	0.215595	10.7798
Ave.	0.784967	39.2483		Ave.	0.85411	42.7055		Ave.	0.44479	22.2395		Ave.	0.320335	16.0167		Ave.	0.198736	9.93678
S.D.	0.0573716	2.86858		S.D.	0.0909151	4.54575		S.D.	0.0543908	2.71954		S.D.	0.0463161	2.3158		S.D.	0.0147524	0.737619
fugu5-1 1	0.721391	36.0695		fugu5-1 1	0.76146	38.073		fugu5-1 1	0.471064	23.5532		fugu5-1 1	0.296826	14.8413		fugu5-1 1	0.200843	10.0421
fugu5-1 2	0.728767	36.4384		fugu5-1 2	0.658784	32.9392		fugu5-1 2	0.429579	21.4789		fugu5-1 2	0.285418	14.2709		fugu5-1 2	0.199789	9.98946
fugu5-1 3	0.683456	34.1728		fugu5-1 3	0.598631	29.9315		fugu5-1 3	0.556109	27.8054		fugu5-1 3	0.300975	15.0487		fugu5-1 3	0.201897	10.0948
Ave.	0.711205	35.5602		Ave.	0.672959	33.6479		Ave.	0.485584	24.2792		Ave.	0.294406	14.7203		Ave.	0.200843	10.0421
S.D.	0.0243123	1.21561		S.D.	0.0823348	4.11674		S.D.	0.0645024	3.22512		S.D.	0.00805585	0.402793		S.D.	0.00105374	0.052687
ech2-1 1	0.750896	37.5448		ech2-1 1	0.815391	40.7695		ech2-1 1	0.708567	35.4283		ech2-1 1	0.451359	22.5679		ech2-1 1	0.335722	16.7861
ech2-1 2	0.634984	31.7492		ech2-1 2	0.791537	39.5769		ech2-1 2	0.647376	32.3688		ech2-1 2	0.494918	24.7459		ech2-1 2	0.367334	18.3667
ech2-1 3	0.632877	31.6438		ech2-1 3	0.710641	35.532		ech2-1 3	0.696121	34.8061		ech2-1 3	0.481435	24.0718		ech2-1 3	0.322023	16.1012
Ave.	0.672919	33.6459		Ave.	0.772523	38.6261		Ave.	0.684021	34.2011		Ave.	0.475904	23.7952		Ave.	0.341693	17.0847
S.D.	0.0675381	3.37691		S.D.	0.0549026	2.74513		S.D.	0.03234	1.617		S.D.	0.0223003	1.11501		S.D.	0.0232381	1.16191
ibr1-2 1	0.808851	40.4426		ibr1-2 1	0.882804	44.1402		ibr1-2 1	0.69301	34.6505		ibr1-2 1	0.344534	17.2267		ibr1-2 1	0.396839	19.8419
ibr1-2 2	0.917387	45.8693		ibr1-2 2	0.948144	47.4072		ibr1-2 2	0.639079	31.954		ibr1-2 2	0.317569	15.8784		ibr1-2 2	0.263014	13.1507
ibr1-2 3	0.810959	40.5479		ibr1-2 3	0.877619	43.8809		ibr1-2 3	0.662933	33.1467		ibr1-2 3	0.340386	17.0193		ibr1-2 3	0.299895	14.9947
Ave.	0.845732	42.2866		Ave.	0.902856	45.1428		Ave.	0.665007	33.2504		Ave.	0.334163	16.7082		Ave.	0.319916	15.9958
S.D.	0.0620635	3.10317		S.D.	0.0393061	1.96531		S.D.	0.0270251	1.35126		S.D.	0.0145198	0.72599		S.D.	0.0691225	3.45613
ibr3-1 1	0.868915	43.4457		ibr3-1 1	0.934661	46.733		ibr3-1 1	0.765609	38.2804		ibr3-1 1	0.352831	17.6416		ibr3-1 1	0.227187	11.3593
ibr3-1 2	0.871022	43.5511		ibr3-1 2	0.946069	47.3035		ibr3-1 2	0.686787	34.3393		ibr3-1 2	0.330015	16.5007		ibr3-1 2	0.255638	12.7819
ibr3-1 3	0.892097	44.6048		ibr3-1 3	0.935698	46.7849		ibr3-1 3	0.689898	34.4949		ibr3-1 3	0.353868	17.6934		ibr3-1 3	0.296733	14.8367
Ave.	0.877345	43.8672		Ave.	0.938809	46.9405		Ave.	0.714098	35.7049		Ave.	0.345571	17.2786		Ave.	0.259852	12.9926
S.D.	0.0128193	0.640965		S.D.	0.00630861	0.315431		S.D.	0.0446367	2.23184		S.D.	0.0134827	0.674134		S.D.	0.0349645	1.74823
ibr10-1 1	0.796207	39.8103		ibr10-1 1	0.900436	45.0218		ibr10-1 1	0.668119	33.4059		ibr10-1 1	0.56648	28.324		ibr10-1 1	0.523288	26.1644
ibr10-1 2	0.783562	39.1781		ibr10-1 2	0.806057	40.3028		ibr10-1 2	0.723086	36.1543		ibr10-1 2	0.570629	28.5314		ibr10-1 2	0.610748	30.5374
ibr10-1 3	0.806744	40.3372		ibr10-1 3	0.956441	47.822		ibr10-1 3	0.620411	31.0205		ibr10-1 3	0.516698	25.8349		ibr10-1 3	0.631823	31.5911
Ave.	0.795504	39.7752		Ave.	0.887644	44.3822		Ave.	0.670539	33.5269		Ave.	0.551269	27.5634		Ave.	0.58862	29.431
S.D.	0.0116071	0.580355		S.D.	0.0760035	3.80017		S.D.	0.0513807	2.56903		S.D.	0.0300111	1.50056		S.D.	0.057552	2.8776
ibr10-2 1	0.801475	40.0738		ibr10-2 1	0.794648	39.7324		ibr10-2 1	0.74694	37.347		ibr10-2 1	0.60278	30.139		ibr10-2 1	0.513804	25.6902
ibr10-2 2	0.770917	38.5458		ibr10-2 2	0.742792	37.1396		ibr10-2 2	0.669156	33.4578		ibr10-2 2	0.529143	26.4572		ibr10-2 2	0.457956	22.8978
ibr10-2 3	0.736143	36.8072		ibr10-2 3	0.736569	36.8285		ibr10-2 3	0.733458	36.6729		ibr10-2 3	0.521883	26.0942		ibr10-2 3	0.526449	26.3224
Ave.	0.769512	38.4756		Ave.	0.758003	37.9002		Ave.	0.716518	35.8259		Ave.	0.551269	27.5634		Ave.	0.499403	24.9701
S.D.	0.0326886	1.63443		S.D.	0.0318879	1.59439		S.D.	0.0415672	2.07836		S.D.	0.0447571	2.23785		S.D.	0.0364468	1.82234

## Sheet: Fig 2E
	WT	ibr10-1	ibr10-2
	65.6591	51.5032	39.999
	71.1409	44.3263	38.9378
	61.0361	43.1271	40.1135
	72.1359	45.1735	44.3026
	71.4933	49.8376	47.5034
ave	68.2931	46.7936	42.1713
sd	4.8146	3.66065	3.61879

## Sheet: Fig 3A, C, D
WT	cell size	cell number	cot size		pen3-4	cell size	cell number	cot size		pdr9-2	cell size	cell number	cot size		pen3-4 pdr9-2	cell size	cell number	cot size
1	4007.02	1808.15	6.8			6134.75	1622.31	9.69		1	5861.14	1403.25	7.37		1	6231.48	1557.08	8.47
2	5100.41	1757.73	7.76		2	6875.07	1767.77	10.77		2	7322.83	1483.81	9.04		2	5401.75	1361.59	7.03
3	4523.63	1685.24	7.44		3	6695.02	1865.93	11.6		3	5536.15	1774.47	8.58		3	6081.53	1428.79	8.37
4	5538.3	1402.4	8.9		4	6446.59	1375.32	8.55		4	5119.32	1715.58	7.8		4	6232.36	1284.09	8.89
5	4976.73	1296.2	7.45		5	5803.39	1511.72	9.21		5	6155.31	1361.36	7.54		5	7105.62	1416.38	9.18
6	5819.68	1284.12	7.67		6	5473.59	1787.47	8.25		6	7189.34	1585.22	11.23		6	6213.33	1091.69	7.39
7	4650.74	1310.81	7.26		7	7090.06	1531.61	8.64		7	5311.84	1489.06	8.1		7	5803.01	1029.48	6.4
8	4222.95	2002.36	8.97		8	5352.22	1285.5	6.87		8	5362.11	1629.83	8.56		8	5721.53	1655.7	9.34
ave	4854.93	1568.38	7.78125		ave	6233.84	1593.45	9.1975		ave	5982.26	1555.32	8.5275		ave	6098.83	1353.1	8.13375
sd	625.943	278.801	0.768885		sd	649.461	205.645	1.48961		sd	851.595	146.58	1.23039		sd	504.019	214.081	1.07356
fugu5-1	cell size	cell number	cot size		pen3-4fugu5-1	cell size	cell number	cot size		pdr9-2fugu5-1	cell size	cell number	cot size		pen3-4pdr9-2fugu5-1	cell size	cell number	cot size
1	8154.66	678.778	6.67		1	9178.98	866.126	7.76		1	8400.32	871.904	6.64		1	7445.34	1078.46	7.64
2	7370.99	1094.8	7.25		2	9117.04	1175.4	10.23		2	8149.39	1071	7.25		2	8295.88	929.286	6.74
3	6501.85	1106.46	7.49		3	9191.96	876.171	7.85		3	7907.91	1410.28	8.95		3	7433.2	1066.15	6.91
4	6137.27	1172.64	7.29		4	8150.51	1146.34	9.7		4	8268.87	1079.37	8.22		4	7315.6	977.871	6.77
5	7133.32	907.62	7.68		5	7676.23	993.563	8.18		5	7154.45	1200.41	7.17		5	8580.23	992.71	7.2
6	6622.28	979.316	6.78		6	9257.86	951.741	9.06		6	7361.3	1154.68	8.18		6	7593.91	1237.41	8.02
7	6683.23	1156.98	8.01		7	8705	829.819	7.66		7	10219.4	822.531	8.64		7	8203.7	865.732	6.94
8	5706.93	1200.41	7.17		8	7772.1	1104	8.85		8	9098.47	699.328	7.89		8	7467.29	1164.89	7.55
ave	6788.82	1037.13	7.2925		ave	8631.21	992.894	8.66125		ave	8320.01	1038.69	7.8675		ave	7791.89	1039.06	7.22125
sd	759.641	175.683	0.442549		sd	668.668	134.79	0.959098		sd	978.286	229.936	0.789715		sd	487.741	122.734	0.467988

## Sheet: Fig 3B
WT	fugu5-1	pen3-4	pdr9-2	pen3-4pdr9-2	pen3-4fugu5-1	pdr9-4fugu5-1	pen3-4pdr9-2fugu5-1
1.0219	1.70968	1.13095	1.1	1.00488	1.56056	1.38743	1.28
1.15572	1.69231	1.06522	1.12048	1.08642	1.50997	1.43056	1.28
1.03258	1.58333	1.02247	1.04067	0.977273	1.42727	1.40282	1.64653
1.11724	1.53963	1.04338	1.17225	1.1186	1.5228	1.408	1.69916
1.09744	1.5625	1.02222	0.988372	1.02273	1.57101	1.46739	1.48108
1.0603	1.59692	1.11905	1.04878	1.10638	1.57429	1.55789	1.57337
0.911162	1.29459	1.0375	1.14118	1.11364	1.68675	1.45915	1.27877
1.045	1.52308	1.09639	0.985567	1.01099	1.52647	1.48913	1.41667
1.07843	1.35065	1.10465	0.982222	1.06838	1.5873	1.63743	1.73438
1.07769	1.53226	0.965909	1.01099	1.09412	1.5566	1.44615	1.52113
1.0275	1.5625	1		1.14458			1.51316
	1.66078			1.06829			1.62133
							1.48108

## Sheet: Fig 4B
WT	cell size	cell number	cot size		arf7-1arf19-1	cell size	cell number	cot size		fugu5-1	cell size	cell number	cot size		arf7-1fugu5-1	cell size	cell number	cot size		arf19-1fugu5-1	cell size	cell number	cot size		arf7-1arf19-1fugu5-1	cell size	cell number	cot size
1	4776.92	1681.4	8.13			3320.43	1665.55	6.04		1	7598.71	798.14	5.93		1	7318.09	1294.17	7.73		1	6873.94	1242.2	8.6		1	4535.51	1060.5	4.55
2	4551.6	2022.74	8.93		2	3694.1	1516.64	7		2	7197.51	815.637	6.06		2	6938.23	851.682	5.64		2	6149.39	1311.01	7.68		2	5126.66	756.843	4.35
3	5401.89	1352.5	8.24		3	4398.77	1583.87	6.52		3	9219.55	900.661	7.22		3	6391.23	1154.22	5.86		3	6788.38	1093.16	6.66		3	4620.69	972.882	4.78
4	5046.21	2153.76	11.12		4	3856.81	1636.13	6.23		4	9023.8	885.855	7.71		4	6724.58	1049.76	5.42		4	6788.38	1085.51	7.69		4	3632.68	1247.45	5
5	5807.25	1180.62	9.72		5	3784.55	1592.96	6.47		5	9374.48	678.877	5.17		5	6148.07	1182.58	6.32		5	9498.2	732.714	7.2		5	5228.6	999.899	4.29
6	6075.49	1390.42	9.85		6	3806.09	1493.99	5.55		6	8431.88	843.508	5.71		6	6316.11	953.645	5.81		6	6400.79	986.538	6.83		6	4203.2	1415.53	5.6
7	4477	1943.47	8.58		7	4305.71	1361.43	5.76		7	7083.69	1021.27	6.1		7	6330.27	1141.42	6.1		7	9011.5	799.157	7.16		7	4588.37	1018.35	4.63
8	4579.82	1764.82	8.96		8	3981.36	1624.77	6.78		8	7838.02	1336.02	7.98		8	5467.96	1038.5	5.55		8	8216.26	990.083	7.54		8	4124.55	1017.66	5
ave	5089.52	1686.22	9.19125		ave	3893.48	1559.42	6.29375		ave	8220.96	909.996	6.485		ave	6454.32	1083.25	6.05375		ave	7465.85	1030.05	7.42		ave	4507.53	1061.14	4.775
sd	610.478	350.249	0.997145		sd	342.669	98.8889	0.49627		sd	917.411	197.774	1.01718		sd	555.295	139.55	0.737407		sd	1265.94	198.643	0.608159		sd	524.818	195.727	0.425844

## Sheet: Fig 5A, B
	WT 10DAS	fugu5-1 10DAS	WT 15DAS	fugu5-1 15 DAS	WT 20DAS	fugu5-1 20DAS			WT,Dryseed	fugu5-1,Dryseed		WT,2DAS	fugu5-1,2DAS		WT,4DAS	fugu5-1,4DAS		WT,6DAS	fugu5-1,6DAS		WT,8DAS	fugu5-1,8DAS		WT,10DAS	fugu5-1,10DAS
1	53.0101	81.4924	69.8286	64.4265	113.471	63.1754		1	71.9141	54.1257	1	92.6729	161.765	1	22.4199	31.7984	1	42.7019	52.8067	1	26.3975	52.5301	1	51.0949	50.5543
2	53.0266	84.9455	89.2707	68.2028	99.4965	126.157		2	71.0551	53.664	2	166.107	137.5	2	40.8876	43.7821	2	71.1061	149.189	2	32.255	57.3034	2	35.7653	34.7384
3	51.5165	89.4308	84.9529	65.4684	95.2166	92.4741		3	77.7266	97.1951	3	119.811	107.798	3	22.5	21.4692	3	52.8302	31.068	3	34.5533	78.9227	3	44.4186	57.5556
ave	52.5177	85.2896	81.3507	66.0326	102.728	93.9354		ave	73.5653	68.3282	ave	126.197	135.688	4	27.2409	31.074	4	66.0079	26.7073	4	19.6676	62.8205	4	32.1274	56.6125
s.d.	0.867134	3.98037	10.2093	1.95031	9.54666	31.5161		sd	3.62931	25.0005	sd	37.1311	27.0289	ave	28.2621	32.0309	ave	58.1615	64.9428	ave	28.2183	62.8942	ave	40.8515	49.8652
														sd	8.71358	9.13982	sd	12.8654	57.3126	sd	6.65474	11.4832	sd	8.55632	10.5509

## Sheet: Fig 6
WT	cell size	cell number		fugu5-1	cell size	cell number		icl-2	cell size	cell number		mls-2	cell size	cell number		pck1-2	cell size	cell number		ibr10-1	cell size	cell number
1	4455.49	1591.62		1	7111.12	951.347		1	8681.29	780.544		1	6198.66	899.052		1	6782.04	755.037		1	7186.32	1084.23
2	3877.13	1422.42		2	6744.92	1160.79		2	6950.04	1007.15		2	5306.91	1193.09		2	7149.67	970.518		2	5573.29	1022.58
3	4014.78	1687.47		3	7017.34	1270.1		3	7878.76	1156.39		3	5182.33	1188.33		3	6557.69	1035.02		3	5581.39	1139.84
4	5034.86	1713.61		4	6392.36	1145.29		4	7335.11	1049.73		4	6162.07	964.314		4	6257.52	1264.03		4	6410.58	1057.71
5	4520.01	1449.44		5	5902.11	889.532		5	6392.11	1381.23		5	6904.55	782.251		5	8335.68	996.255		5	6980.82	1143.29
6	4617.9	1897.97		6	6022.51	1282.25		6	6177.97	1421.31		6	5902.18	1093.75		6	5737.83	1163.15		6	6405.25	909.984
7	4729.88	1553.87		7	6575.66	1081.21		7	6329.78	1214.76		7	5353.51	1057.31		7	6360.91	1125.07		7	7454.9	1069.13
8	5262.73	1551.57		8	6165.85	844.591		8	6799.38	1243.64		8	6539.18	1058.43		8	6004.63	1022.25		8	6830.72	940.185
ave	4564.1	1608.5		ave	6491.48	1078.14		ave	7068.05	1156.84		ave	5943.67	1029.57		ave	6648.25	1041.42		ave	6552.91	1045.87
sd	467.133	154.693		sd	449.595	167.355		sd	862.835	209.304		sd	624.014	141.485		sd	810.933	151.592		sd	699.045	85.0641
pen3-4	cell size	cell number		pen3-4fugu5-1	cell size	cell number		pen3-4icl-2	cell size	cell number		pen3-4mls-2	cell size	cell number		pen3-4pck1-2	cell size	cell number		pen3-4ibr10-1	cell size	cell number
	6194.13	1554.39		1	7612.27	1290.52		1	8034.07	955.089		1	7047.65	783.531		1	9986.46	827.258		1	6749.11	1113.12
2	4935.38	1874.13		2	8378.4	1013		2	8639.47	943.074		2	6951.51	1148.71		2	9814.56	839.339		2	6991.65	1016.28
3	5217.34	1508.79		3	8629.44	1233.99		3	8286.88	1015.03		3	6752.98	977.018		3	9578.26	1038.5		3	6055.49	1171.36
4	5293.08	1539.91		4	8103.65	1028.79		4	9096.37	742.07		4	7704.57	1085.68		4	9947.56	874.891		4	6865.09	1240.59
5	6337.22	1391.89		5	8361.03	1151.86		5	8451.47	1049.17		5	6834.7	1337.89		5	8692.61	1026.95		5	6924.45	1034.07
6	4275.6	1989.36		6	7304.88	1062.04		6	8150.29	961.195		6	7020.21	907.653		6	7958.93	1130.98		6	5693	1270.43
7	7071.84	1349.81		7	8357.8	946.127		7	8637.05	1080.95		7	7435.19	1162.89		7	7944.01	1198.83		7	6521.88	991.232
8	4845.01	1783.13		8	8043.8	1028.16		8	8259.39	854.439		8	6631.93	1195.26		8	9854.92	932.832		8	6389.71	1147.13
ave	5521.2	1623.93		ave	8098.91	1094.31		ave	8444.38	950.128		ave	7047.34	1074.83		ave	9222.16	983.698		ave	6523.8	1123.03
sd	927.324	231.646		sd	441.696	119.285		sd	341.049	109.4		sd	357.917	177.041		sd	886.272	137.628		sd	458.908	103.677

## Sheet: Fig 7
WT	cell size	cell number		fugu5-1	cell size	cell number		vha-a2 vha-a3	cell size	cell number		vha-a2 vha-a3 fugu5-1	cell size	cell number
1	4596.15	1785.96			8388.87	710.326		1	3075	1356.6		1	1767.99	1413.59
2	4500.95	1573.86		2	7598.94	981.417		2	1982.12	1402.66		2	2256.68	863.336
3	4725.18	1771.38		3	9615.98	833.233		3	2473.55	1510.4		3	2325.86	1043.49
4	5054.35	1478.89		4	8373.56	1174.44		4	2677.88	1204.81		4	1488.06	1219.52
5	5186.19	1734.09		5	8321.62	805.986		5	2211.75	1321.25		5	1584.92	1349.48
6	5154.86	1838.74		6	7686.61	929.483		6	1715.03	1790.09		6	3272.24	722.833
7	5500.26	1573.96		7	6280.94	824.5		7	2379.63	1509.42		7	2414.52	1013.49
8	5531.92	1433.72		8	7875.55	717.285		8	1883.06	1967.3		8	2109.3	1053.28
ave	5031.23	1648.82		ave	8017.76	872.084		ave	2299.75	1507.82		ave	2152.45	1084.88
sd	391.821	152.85		sd	943.61	153.502		sd	447.972	253.928		sd	570.304	234.265

[truncated: 10 more sheets: S1B Fig, S2 Fig, S4B FIg, S4C Fig, S5A, B Fig, S6 Fig, S7B Fig, S8 Fig, S9A Fig, S9B Fig]
